# Supplementary material for: Morphological and molecular characteristics of Malayfilaria sofiani Uni, Mat Udin & Takaoka n. g., n. sp. (Nematoda: Filarioidea) from the common treeshrew Tupaia glis Diard & Duvaucel (Mammalia: Scandentia) in Peninsular Malaysia
Source: Parasit Vectors. 2017 Apr 20;10:194. doi: 10.1186/s13071-017-2105-9 (PMC5397817; doi:10.1186/s13071-017-2105-9)
Supplement: Supplementary file 1 — Comparison of measurements of Malayfilaria sofiani n. g., n. sp. from common treeshrews in Malaysia with other filarial species recorded from treeshrews or hosts in the same geographical region. (XLSX 18 kb) [file 13071_2017_2105_MOESM1_ESM.xlsx]

## Sheet: Sheet1
Additional file 1. Table S1 Comparison of measurements of Malayfilaria sofiani n. g., n. sp. from common treeshrews in Malaysia with other filarial species recorded from treeshrews or hosts in the same geographical region
	Malayfilaria sofiani n. g., n. sp.		Wuchereria bancrofti (Cobbold, 1877)	Wuchereria kalimantani Palmieri, Purnomo, Dennis & Marwoto, 1980	Brugia malayi (Brug, 1927)	Brugia pahangi (Buckley & Edeson, 1956)			Brugia tupaiae Orihel, 1966		Mansonella (Tupainema) dunni Mullin & Orihel, 1972
References	Present study: Specimens with alcohol fixation (group A)	Present study: Dead specimens without fixation (group B)	[45]	[44]	Present study: supplementary specimensb	Present study: supplementary specimensb			[31]		[32]
Host animals	Tupaia glis Diard & Duvaucel, 1820	Tupaia glis Diard & Duvaucel, 1820	Macaca fascicularis Raffles, 1821	Tachypithecus cristatus (Raffles, 1821)	Man	Cat			Tupaia glis Diard & Duvaucel, 1820		Tupaia glis Diard & Duvaucel, 1820, T. tana Raffles, 1821
Localities	Kelantan, Malaysia	Kelantan, Malaysia	Malaysia	South Kalimantan (Borneo), Indonesia	Pahang, Malaysia	Kuala Lumpur, Malaysia			Malaysia		Selangor, Johore, Perak, Pahang, Sabah, Malaysia
Female:	H1 (Range, n = 6)	MNHN 95YT (Range, n = 7)			M1b	M3b
Body length (mm)	34 (32-45)	49 (46-52)	45	61.0-116.3	38	45			19-23		23.8-46.3
Body width at midbody	150 (150-163)	140 (140-170)	170	200-290	145	60			40-50		105-175
Nerve ring from head	163 (163-275)	183 (155-188)	205	174-225	200	188			110-115		230-262
Muscular oesopohagus	275 (275–640)	430 (360-430)	390	306-520	350	253			+		+
Glandular oesophagus	7080 (7080–7625)	7375 (6500-8620)	515	506-1000	620	777			+		Not divided
Total oesophagus	7355 (7250-7975)	7805 (6920-8970)	905	910-1450	970	1030			1130-1280		550-850
Vulva from head	460 (345-638)	650 (650-900)	610	598-1000	690	680			260-478		480-730
Tail	111 (111-168)	150 (108-163)	160	210-285	193	163			55-80		170-202
Microfilaria	Mean (Range, n = 10)	Mean (Range, n = 10)			MS1b	MS2b
References			[4]a
Sheath	+	+	+a	+	+	+			+		None
Body length	212 (183-240)	234 (205-245)	279.5a	154.8-208.5	193-200	225-250			283-322		225
Body width	5-6	5	8.59 at nerve ringa	5.0 (3.9-5.9)	8	7-8			6		4
Terminal nucleus	+	+	Nonea	None	+	+			+		None
Male	A1 (Range, n = 6)	MNHN 96YT (Range, n = 5)			M2b	M4b
Body length (mm)	29 (26-31)	25 (21-26)	26	36-50	18	16			9.5-11.2		13-19
Body width at midbody	120 (120-145)	115 (115-130)	100	115-160	73	60			30-33		65-75
Nerve ring from head	168 (138-175)	175 (163-175)	185	201-250	180	Unidentified			110-120		215-225
Muscular oesophagus	355 (300–362)	300 (300-380)	350	345-475	238	350			+		+
Glandular oesophagus	6463 (6050–7275)	6500 (5750-6500)	520	450-810	603	530			+		Not divided
Total oesophagus	6818 (6375-7575)	6800 (6060-6800)	870	875-1210	841	880			760-1060		440-600
Right spicule	148 (131-148)	150 (130-150)	240	160-215	120	83			70-80		120-150
Left spicule	477 (426-521)	475 (438-525)	625	683-825	368	195			140-170		380-410
Spicule ratio (left spicule/right spicule)	3.2 (3.1–3.8)	3.2 (3.2-3.6)	2.6	3.7-4.8	3.1	2.3			2		2.8
Gubernaculum	28 (28–29)	30 (23-34)	No record	27-38	17	16			15		None
Tail	115 (108-118)	123 (108-123)	185	174-250	95	95			38-47		77-86
Parasitic location of adult worms	Tissues surrounding the lymph nodes of the neck		Lymphatic ducts and glandsa	Inguinal lymph nodes and testis	Lymph vessel	Lymphatic system			Lymphatic tissues		Subcutaneous connective tissues
Holotype (MNHN 95YT) and allotype (MNHN 96YT) of Malayfilaria sofiani n. g., n. sp. are presented first, followed by the range. The range includes the data of specimens H1, MNHN 95YT, A1 and MNHN 96YT. H1 and A1 are specimen codes. n, number of parasites examined. The body length is given in millimetres and other dimensions in micrometres.
a cited reference.
b specimens were archived at the Department of Parasitology, Faculty of Medicine, University of Malaya, Malaysia.
