# Supplementary material for: Morphological and molecular characteristics of Malayfilaria sofiani Uni, Mat Udin & Takaoka n. g., n. sp. (Nematoda: Filarioidea) from the common treeshrew Tupaia glis Diard & Duvaucel (Mammalia: Scandentia) in Peninsular Malaysia
Source: Parasit Vectors. 2017 Apr 20;10:194. doi: 10.1186/s13071-017-2105-9 (PMC5397817; doi:10.1186/s13071-017-2105-9)
Supplement: Supplementary file 2 — The Kimura 2-parameter (K2P) distance between the sequences of the cox1 gene of Malayfilaria sofiani n. g., n. sp. and other known species. (XLSX 14 kb) [file 13071_2017_2105_MOESM2_ESM.xlsx]

## Sheet: Sheet1
Additional file 2. Table S2 The Kimura 2-parameter (K2P) distance between the sequences of the cox1 gene of Malayfilaria sofiani n. g., n. sp. and other known species
		1	2	3	4	5	6	7	8	9	10	11	12	13	14	15	16	17	18	19	20	21	22	23	24	25	26	27	28	29	30
1	Malayfilaria sofiani n. g., n. sp. F0 (KX944563)
2	Malayfilaria sofiani n. g., n. sp. F1 (KX944564)	0
3	Malayfilaria sofiani n. g., n. sp. F2 (KX944565)	0	0
4	Wuchereria bancrofti AJ271612	0.118	0.118	0.118
5	Brugia malayi AJ271610	0.138	0.138	0.138	0.106
6	Brugia pahangi AJ271611	0.141	0.141	0.141	0.115	0.105
7	Breinlia (Breinlia) jittapalapongi KP760170	0.137	0.137	0.137	0.144	0.154	0.161
8	Onchocerca eberhardi AM749268	0.13	0.13	0.13	0.151	0.152	0.172	0.142
9	Onchocerca skrjabini AM749269	0.133	0.133	0.133	0.139	0.135	0.145	0.162	0.082
10	Onchocerca flexuosa HQ214004	0.14	0.14	0.14	0.126	0.13	0.154	0.129	0.085	0.092
11	Onchocerca suzukii AM749277	0.14	0.14	0.14	0.142	0.138	0.162	0.147	0.102	0.095	0.094
12	Onchocerca gibsoni AJ271616	0.143	0.143	0.143	0.118	0.149	0.155	0.153	0.102	0.074	0.101	0.114
13	Onchocerca gutturosa AJ271617	0.152	0.152	0.152	0.128	0.143	0.142	0.154	0.098	0.079	0.104	0.087	0.066
14	Onchocerca lupi KP283477	0.154	0.154	0.154	0.134	0.157	0.15	0.176	0.124	0.093	0.114	0.128	0.102	0.088
15	Onchocerca dewittei japonica AB518691	0.156	0.156	0.156	0.155	0.156	0.152	0.178	0.088	0.097	0.108	0.106	0.121	0.122	0.122
16	Onchocerca ochengi KC167351	0.166	0.166	0.166	0.141	0.171	0.176	0.142	0.069	0.093	0.099	0.085	0.068	0.071	0.12	0.111
17	Onchocerca volvulus KC167355	0.169	0.169	0.169	0.144	0.16	0.179	0.139	0.078	0.093	0.099	0.085	0.075	0.066	0.11	0.113	0.019
18	Mansonella (Cutifilaria) perforata AM749265	0.171	0.171	0.171	0.198	0.195	0.199	0.175	0.198	0.195	0.213	0.186	0.18	0.19	0.204	0.219	0.184	0.187
19	Mansonella (Mansonella) ozzardi KP760195	0.215	0.215	0.215	0.2	0.221	0.243	0.208	0.192	0.189	0.201	0.195	0.18	0.181	0.196	0.177	0.191	0.179	0.197
20	Cercopithifilaria japonica AM749262	0.158	0.158	0.158	0.162	0.189	0.168	0.17	0.135	0.148	0.167	0.159	0.148	0.148	0.188	0.173	0.142	0.145	0.205	0.219
21	Cercopithifilaria bulboidea AB178839	0.164	0.164	0.164	0.146	0.178	0.176	0.187	0.151	0.17	0.162	0.167	0.172	0.175	0.176	0.184	0.158	0.158	0.202	0.236	0.136
22	Cercopithifilaria multicauda AB178849	0.192	0.192	0.192	0.153	0.178	0.19	0.198	0.148	0.142	0.156	0.17	0.135	0.13	0.166	0.161	0.145	0.142	0.227	0.212	0.127	0.117
23	Cercopithifilaria shohoi AB178851	0.215	0.215	0.215	0.175	0.189	0.187	0.185	0.177	0.189	0.173	0.171	0.185	0.182	0.205	0.192	0.193	0.193	0.215	0.225	0.151	0.133	0.131
24	Loa loa KP760194	0.132	0.132	0.132	0.132	0.154	0.141	0.125	0.106	0.126	0.133	0.121	0.123	0.11	0.148	0.126	0.141	0.144	0.135	0.162	0.12	0.16	0.153	0.154
25	Dirofilaria immitis KM452920	0.174	0.174	0.174	0.169	0.19	0.199	0.17	0.115	0.128	0.143	0.136	0.141	0.135	0.128	0.14	0.132	0.132	0.186	0.177	0.151	0.188	0.152	0.164	0.132
26	Foleyella candezei KP760187	0.174	0.174	0.174	0.189	0.178	0.18	0.163	0.183	0.172	0.17	0.178	0.17	0.198	0.197	0.18	0.182	0.176	0.216	0.215	0.204	0.197	0.23	0.214	0.162	0.184
27	Pelecitus fulicaeatrae KP760206	0.199	0.199	0.199	0.195	0.195	0.198	0.177	0.173	0.166	0.178	0.181	0.18	0.169	0.188	0.199	0.189	0.169	0.252	0.249	0.194	0.208	0.199	0.231	0.168	0.209	0.17
28	Cardiofilaria pavlovskyi KP760174	0.135	0.135	0.135	0.162	0.17	0.163	0.135	0.155	0.141	0.149	0.16	0.15	0.174	0.173	0.149	0.164	0.167	0.16	0.179	0.176	0.172	0.184	0.198	0.131	0.171	0.164	0.213
29	Madathamugadia hiepei JQ888270	0.159	0.159	0.159	0.184	0.206	0.196	0.172	0.177	0.19	0.185	0.202	0.202	0.208	0.234	0.172	0.216	0.206	0.221	0.218	0.196	0.209	0.228	0.22	0.156	0.196	0.238	0.252	0.173
30	Rumenfilaria andersoni JQ888279	0.194	0.194	0.194	0.202	0.213	0.217	0.183	0.209	0.207	0.205	0.206	0.216	0.218	0.242	0.177	0.23	0.22	0.242	0.234	0.231	0.228	0.247	0.258	0.175	0.219	0.212	0.259	0.203	0.17
31	Filaria martis AJ544880	0.252	0.252	0.252	0.257	0.25	0.262	0.232	0.225	0.218	0.235	0.227	0.24	0.224	0.246	0.241	0.26	0.24	0.273	0.28	0.23	0.236	0.262	0.245	0.211	0.211	0.297	0.271	0.272	0.245	0.277
